# Supplementary material for: The Effects of Exercise-Based Interventions on Fluid Overload Symptoms in Patients with Heart Failure: A Systematic Review and Meta-Analysis
Source: Biomedicines. 2022 May 11;10(5):1111. doi: 10.3390/biomedicines10051111 (PMC9138396; doi:10.3390/biomedicines10051111)
Supplement: Supplementary file 1 [file biomedicines-10-01111-s001.zip]

Archive with 1 entries (1 files):
- biomedicines-1717563-supplementary.pdf
